# Supplementary material for: Molecular Characterization of Velogenic Newcastle Disease Virus (Sub-Genotype VII.1.1) from Wild Birds, with Assessment of Its Pathogenicity in Susceptible Chickens
Source: Animals (Basel). 2021 Feb 15;11(2):505. doi: 10.3390/ani11020505 (PMC7919289; doi:10.3390/ani11020505)
Supplement: Supplementary file 1 [file animals-11-00505-s001.zip]

Archive with 1 entries (1 files):
- Supplementary File/Table S1.xls
