# Supplementary material for: Molecular Characterization of Velogenic Newcastle Disease Virus (Sub-Genotype VII.1.1) from Wild Birds, with Assessment of Its Pathogenicity in Susceptible Chickens
Source: Animals (Basel). 2021 Feb 15;11(2):505. doi: 10.3390/ani11020505 (PMC7919289; doi:10.3390/ani11020505)
Supplement: Supplementary file 1 [file animals-11-00505-s001.zip › Supplementary File/Table S1.xls]

## Sheet: MatrixOutput
	2	3	4	5	6	7	8	9	10	11	12	13	14	15	16	17	18	19	20	21	22	23	24	25	26	27	28	29	30	31	32	33	34	35	36	37	38	39	40	41	42	43	44	45
EF589133.1/Pheasant/China/Guizhou/1998_(GVII.1.1)
MT878465/Cattle_egret/Egypt/KFS-Elhamoul-1/2017(GVII.1.1)	0.0385757
MT878466/Cattle_egret/Egypt/KFS-Motobas-2/2018(GVII.1.1)	0.0356083	0.00890208
MT878467/Sparrow/Egypt/KFS-Elhamoul-3/2017(GVII.1.1)	0.0385757	0	0.00890208
KY075882.1/chicken/Egypt/Damietta9/2016(GVII.1.1)	0.0326409	0.0118694	0.00890208	0.0118694
KY075884.1/chicken/Egypt/Qualyobia11/2016(GVII.1.1)	0.0326409	0.0118694	0.00890208	0.0118694	0
KY075881.1/chicken/Egypt/Ismailia8/2016(GVII.1.1)	0.0326409	0.0118694	0.00890208	0.0118694	0	0
KY075887.1/chicken/Egypt/El-Arish15/2016(GVII.1.1)	0.0356083	0.0148368	0.0118694	0.0148368	0.00296736	0.00296736	0.00296736
MN481245.1/Chicken/ME6/Egypt/2017(GVII.1.1)	0.0356083	0.00890208	0.00593472	0.00890208	0.00890208	0.00890208	0.00890208	0.0118694
MH899933.1/chicken/_Egypt/Egy-Beh/2016(GVII.1.1)	0.0356083	0.00890208	0.00593472	0.00890208	0.00890208	0.00890208	0.00890208	0.0118694	0.00593472
KY075895.1/chicken/Egypt/Ismailia32/2016(GVII.1.1)	0.0356083	0.00890208	0.00593472	0.00890208	0.00890208	0.00890208	0.00890208	0.0118694	0.00593472	0
KY075892.1/chicken/Egypt/Ismailia29/2016(GVII.1.1)	0.0356083	0.00890208	0.00593472	0.00890208	0.00890208	0.00890208	0.00890208	0.0118694	0.00593472	0	0
MN519686.1/pigeon/Egypt(Alexandria)/MR84/2018(GVII.1.1)	0.0385757	0.0118694	0.00890208	0.0118694	0.0118694	0.0118694	0.0118694	0.0148368	0.00890208	0.00890208	0.00890208	0.00890208
MN519684.1/Chicken//Egypt/MN51/2019(GVII.1.1)	0.0385757	0.0118694	0.00296736	0.0118694	0.0118694	0.0118694	0.0118694	0.0148368	0.00890208	0.00296736	0.00296736	0.00296736	0.0118694
KU200245.1/Quail/China/Jilin/JY02/2015(GVII.1.1)	0.0237389	0.0504451	0.0474777	0.0504451	0.0385757	0.0385757	0.0385757	0.041543	0.0474777	0.0474777	0.0474777	0.0474777	0.0504451	0.0504451
KU200247.1/Pigeon/China/Heilongjiang/TL03/2015(GVII.1.1)	0.0237389	0.0504451	0.0474777	0.0504451	0.0385757	0.0385757	0.0385757	0.041543	0.0474777	0.0474777	0.0474777	0.0474777	0.0504451	0.0504451	0
KU200246.1/Chicken/China/Jilin/YJ05/2015(GVII.1.1)	0.0237389	0.0504451	0.0474777	0.0504451	0.0385757	0.0385757	0.0385757	0.041543	0.0474777	0.0474777	0.0474777	0.0474777	0.0504451	0.0504451	0	0
KU200248.1/Pigeon/China/Heilongjiang/LS03/2014(GVII.1.1)	0.0237389	0.0504451	0.0474777	0.0504451	0.0385757	0.0385757	0.0385757	0.041543	0.0474777	0.0474777	0.0474777	0.0474777	0.0504451	0.0504451	0	0	0
KU200243.1/Chicken/China/Jilin/LY02/2014(GVII.1.1)	0.0296736	0.0504451	0.0474777	0.0504451	0.0385757	0.0385757	0.0385757	0.041543	0.0474777	0.0474777	0.0474777	0.0474777	0.0504451	0.0504451	0.00593472	0.00593472	0.00593472	0.00593472
KU200244.1/Chicken/China/Jilin/CY01/2014(GVII.1.1)	0.0267062	0.0534125	0.0504451	0.0534125	0.041543	0.041543	0.041543	0.0445104	0.0504451	0.0504451	0.0504451	0.0504451	0.0534125	0.0534125	0.00296736	0.00296736	0.00296736	0.00296736	0.00890208
KU200253.1/Chicken/China/Jilin/YJ06/2015(GVII.1.1)	0.0328358	0.0298507	0.0328358	0.0298507	0.0238806	0.0238806	0.0238806	0.0268657	0.0328358	0.0328358	0.0328358	0.0328358	0.0358209	0.0358209	0.038806	0.038806	0.038806	0.038806	0.038806	0.041791
KJ184580.1/Chicken/China/JS-10/2012(GVII.1.1)	0.0296736	0.0267062	0.0296736	0.0267062	0.0267062	0.0267062	0.0267062	0.0296736	0.0296736	0.0296736	0.0296736	0.0296736	0.0326409	0.0326409	0.041543	0.041543	0.041543	0.041543	0.041543	0.0445104	0.0149254
KJ184579.1/Chicken/China/JS-09/2012(GVII.1.1)	0.0296736	0.0267062	0.0296736	0.0267062	0.0267062	0.0267062	0.0267062	0.0296736	0.0296736	0.0296736	0.0296736	0.0296736	0.0326409	0.0326409	0.041543	0.041543	0.041543	0.041543	0.041543	0.0445104	0.0149254	0
KJ184577.1/Chicken/China/JS-07/2012(GVII.1.1)	0.0296736	0.0267062	0.0296736	0.0267062	0.0267062	0.0267062	0.0267062	0.0296736	0.0296736	0.0296736	0.0296736	0.0296736	0.0326409	0.0326409	0.041543	0.041543	0.041543	0.041543	0.041543	0.0445104	0.0149254	0	0
AY028995.1/Chicken/China/CH-A7/1996(GVII.1.2)	0.0267062	0.0445104	0.041543	0.0445104	0.0385757	0.0385757	0.0385757	0.041543	0.041543	0.041543	0.041543	0.041543	0.0445104	0.0445104	0.0326409	0.0326409	0.0326409	0.0326409	0.0385757	0.0356083	0.041791	0.0445104	0.0445104	0.0445104
GQ338309.1/Pigeon/China/ND-03-018/2003_(GVII.1.2)	0.0178042	0.0385757	0.0356083	0.0385757	0.0326409	0.0326409	0.0326409	0.0356083	0.0356083	0.0356083	0.0356083	0.0356083	0.0385757	0.0385757	0.0237389	0.0237389	0.0237389	0.0237389	0.0296736	0.0267062	0.0328358	0.0356083	0.0356083	0.0356083	0.00890208
AF140343.1/chicken/China/LZ-NDV/1998(GVII.1.2)	0.0178571	0.0386905	0.0357143	0.0386905	0.0327381	0.0327381	0.0327381	0.0357143	0.0357143	0.0357143	0.0357143	0.0357143	0.0386905	0.0386905	0.0238095	0.0238095	0.0238095	0.0238095	0.0297619	0.0267857	0.0329341	0.0357143	0.0357143	0.0357143	0.00892857	0
U62620.1/Chicken/Japan/Taiwan95/1995(GVII.2)	0.0356083	0.0623145	0.0593472	0.0623145	0.0504451	0.0504451	0.0504451	0.0534125	0.0593472	0.0593472	0.0593472	0.0593472	0.0623145	0.0623145	0.041543	0.041543	0.041543	0.041543	0.0474777	0.0445104	0.0507463	0.0534125	0.0534125	0.0534125	0.0385757	0.0296736	0.0297619
AF164966.1/Owl/Japan/Ow/Tw/2209/95/1995(GVII.2)	0.0445104	0.0712166	0.0682493	0.0712166	0.0593472	0.0593472	0.0593472	0.0623145	0.0682493	0.0682493	0.0682493	0.0682493	0.0712166	0.0712166	0.0504451	0.0504451	0.0504451	0.0504451	0.0563798	0.0534125	0.0597015	0.0623145	0.0623145	0.0623145	0.041543	0.0385757	0.0386905	0.0207715
JN986837.1/chicken/Netherlands/152608/1993(GVII.2)	0.0326409	0.0652819	0.0623145	0.0652819	0.0534125	0.0534125	0.0534125	0.0563798	0.0623145	0.0623145	0.0623145	0.0623145	0.0652819	0.0652819	0.0445104	0.0445104	0.0445104	0.0445104	0.0504451	0.0474777	0.0537313	0.0563798	0.0563798	0.0563798	0.041543	0.0326409	0.0327381	0.0326409	0.0474777
DQ858357.1/Goose/Jiangsu/YG03/2003(GVII.2)	0.0237389	0.0504451	0.0474777	0.0504451	0.0385757	0.0385757	0.0385757	0.041543	0.0474777	0.0474777	0.0474777	0.0474777	0.0504451	0.0504451	0.0296736	0.0296736	0.0296736	0.0296736	0.0356083	0.0326409	0.038806	0.041543	0.041543	0.041543	0.0207715	0.0178042	0.0178571	0.0296736	0.0326409	0.0326409
DQ227246.1/Goose/Jiangsu/JS02/1999(GVIIc)	0.0237389	0.0504451	0.0474777	0.0504451	0.0385757	0.0385757	0.0385757	0.041543	0.0474777	0.0474777	0.0474777	0.0474777	0.0504451	0.0504451	0.0296736	0.0296736	0.0296736	0.0296736	0.0356083	0.0326409	0.038806	0.041543	0.041543	0.041543	0.0207715	0.0178042	0.0178571	0.0296736	0.0326409	0.0326409	0
DQ227254.1/Chicken/Shandong/SWS/2003(GVII.2)	0.0237389	0.0504451	0.0474777	0.0504451	0.0385757	0.0385757	0.0385757	0.041543	0.0474777	0.0474777	0.0474777	0.0474777	0.0504451	0.0504451	0.0296736	0.0296736	0.0296736	0.0296736	0.0356083	0.0326409	0.038806	0.041543	0.041543	0.041543	0.0207715	0.0178042	0.0178571	0.0296736	0.0326409	0.0326409	0	0
HQ697261.1/chicken/Indonesia/bali-020/2010(GVII.2)	0.0385757	0.0474777	0.0504451	0.0474777	0.041543	0.041543	0.041543	0.0445104	0.0504451	0.0504451	0.0504451	0.0504451	0.0534125	0.0534125	0.0445104	0.0445104	0.0445104	0.0445104	0.0504451	0.0474777	0.0537313	0.0563798	0.0563798	0.0563798	0.0356083	0.0267062	0.0267857	0.0445104	0.0534125	0.041543	0.0326409	0.0326409	0.0326409
HQ697255.1/chicken/Indonesia/Sukorejo-019/10(GVII.2)	0.0385757	0.0534125	0.0563798	0.0534125	0.0474777	0.0474777	0.0474777	0.0504451	0.0563798	0.0563798	0.0563798	0.0563798	0.0593472	0.0593472	0.0445104	0.0445104	0.0445104	0.0445104	0.0504451	0.0474777	0.0477612	0.0563798	0.0563798	0.0563798	0.0356083	0.0267062	0.0267857	0.0445104	0.0534125	0.041543	0.0326409	0.0326409	0.0326409	0.00593472
KT760569.1/goose/China/Yunnan-1200/2013(GVII.2)	0.0445104	0.0593472	0.0623145	0.0593472	0.0534125	0.0534125	0.0534125	0.0563798	0.0563798	0.0623145	0.0623145	0.0623145	0.0652819	0.0652819	0.0504451	0.0504451	0.0504451	0.0504451	0.0563798	0.0534125	0.0537313	0.0563798	0.0563798	0.0563798	0.0474777	0.0385757	0.0386905	0.0445104	0.0474777	0.041543	0.0385757	0.0385757	0.0385757	0.0178042	0.0178042
KU175230.1/chicken/China/Guizhou-1031/2012(GVII.2)	0.0474777	0.0623145	0.0652819	0.0623145	0.0563798	0.0563798	0.0563798	0.0593472	0.0593472	0.0652819	0.0652819	0.0652819	0.0682493	0.0682493	0.0534125	0.0534125	0.0534125	0.0534125	0.0593472	0.0563798	0.0567164	0.0593472	0.0593472	0.0593472	0.0504451	0.041543	0.0416667	0.0474777	0.0504451	0.0445104	0.041543	0.041543	0.041543	0.0207715	0.0207715	0.00296736
JX193074.1/egret/China/Guangxi/2011(GVII.2)	0.0474777	0.0623145	0.0652819	0.0623145	0.0563798	0.0563798	0.0563798	0.0593472	0.0593472	0.0652819	0.0652819	0.0652819	0.0682493	0.0682493	0.0534125	0.0534125	0.0534125	0.0534125	0.0593472	0.0563798	0.0567164	0.0593472	0.0593472	0.0593472	0.0504451	0.041543	0.0416667	0.0474777	0.0504451	0.0445104	0.041543	0.041543	0.041543	0.0207715	0.0207715	0.00296736	0.00593472
MF622047.1/chicken/South_Africa/RBWW-3/2013(GVII.2)	0.0771513	0.0949555	0.0979228	0.0949555	0.0890208	0.0890208	0.0890208	0.0919881	0.0919881	0.0979228	0.0979228	0.0979228	0.10089	0.10089	0.0860534	0.0860534	0.0860534	0.0860534	0.0919881	0.0890208	0.0895522	0.0919881	0.0919881	0.0919881	0.0830861	0.074184	0.0744048	0.0801187	0.0771513	0.074184	0.074184	0.074184	0.074184	0.0534125	0.0534125	0.0356083	0.0385757	0.0385757
KF792019.1/chicken/KY-Israel/2013(GVII.2)	0.0563798	0.0771513	0.0801187	0.0771513	0.0771513	0.0771513	0.0771513	0.0801187	0.0801187	0.0801187	0.0801187	0.0801187	0.0830861	0.0830861	0.0682493	0.0682493	0.0682493	0.0682493	0.074184	0.0712166	0.0716418	0.0682493	0.0682493	0.0682493	0.0593472	0.0563798	0.0565476	0.0623145	0.0593472	0.0652819	0.0504451	0.0504451	0.0504451	0.0652819	0.0593472	0.0652819	0.0623145	0.0682493	0.10089
KF792020.1/parrot/Israel/2012(GVII.2)	0.0563798	0.0771513	0.0801187	0.0771513	0.0771513	0.0771513	0.0771513	0.0801187	0.0801187	0.0801187	0.0801187	0.0801187	0.0830861	0.0830861	0.0682493	0.0682493	0.0682493	0.0682493	0.074184	0.0712166	0.0716418	0.0682493	0.0682493	0.0682493	0.0593472	0.0563798	0.0565476	0.0623145	0.0593472	0.0652819	0.0504451	0.0504451	0.0504451	0.0652819	0.0593472	0.0652819	0.0623145	0.0682493	0.10089	0
JX854452.1/Pheasant/Pakistan/MM20/2011(GVII.2)	0.0593472	0.0801187	0.0830861	0.0801187	0.074184	0.074184	0.074184	0.0771513	0.0830861	0.0830861	0.0830861	0.0830861	0.0860534	0.0860534	0.0652819	0.0652819	0.0652819	0.0652819	0.0712166	0.0682493	0.0686567	0.0712166	0.0712166	0.0712166	0.0563798	0.0534125	0.0535714	0.0593472	0.0563798	0.0623145	0.0474777	0.0474777	0.0474777	0.0623145	0.0563798	0.0623145	0.0593472	0.0652819	0.0979228	0.00296736	0.00296736
HQ697254.1/chicken/Indonesia/Banjarmasin-010/2010(GVII.2)	0.0593472	0.0801187	0.0830861	0.0801187	0.074184	0.074184	0.074184	0.0771513	0.0830861	0.0830861	0.0830861	0.0830861	0.0860534	0.0860534	0.0652819	0.0652819	0.0652819	0.0652819	0.0712166	0.0682493	0.0686567	0.0712166	0.0712166	0.0712166	0.0563798	0.0534125	0.0535714	0.0593472	0.0563798	0.0623145	0.0474777	0.0474777	0.0474777	0.0623145	0.0563798	0.0623145	0.0593472	0.0652819	0.0979228	0.00296736	0.00296736	0
KY747479.1/Chicken/Namibia/5620/2016_(GVII.2)	0.0771513	0.106825	0.103858	0.106825	0.0979228	0.0979228	0.0979228	0.10089	0.0979228	0.103858	0.103858	0.103858	0.106825	0.106825	0.0860534	0.0860534	0.0860534	0.0860534	0.0919881	0.0890208	0.0925373	0.0890208	0.0890208	0.0890208	0.0890208	0.0801187	0.0803571	0.0801187	0.0949555	0.0474777	0.0801187	0.0801187	0.0801187	0.0860534	0.0860534	0.0771513	0.074184	0.0801187	0.109792	0.10089	0.10089	0.10089	0.10089

## Sheet: Caption
Table. Estimates of Evolutionary Divergence between Sequences
The number of base differences per site from between sequences are shown. This analysis involved 44 nucleotide sequences. Codon positions included were 1st+2nd+3rd+Noncoding. All ambiguous positions were removed for each sequence pair (pairwise deletion option). There were a total of 337 positions in the final dataset. Evolutionary analyses were conducted in MEGA X [1]
1. Kumar S., Stecher G., Li M., Knyaz C., and Tamura K. (2018). MEGA X: Molecular Evolutionary Genetics Analysis across computing platforms. Molecular Biology and Evolution 35:1547-1549.
Disclaimer: Although utmost care has been taken to ensure the correctness of the caption, the caption text is provided "as is" without any warranty of any kind. Authors advise the user to carefully check the caption prior to its use for any purpose and report any errors or problems to the authors immediately (www.megasoftware.net). In no event shall the authors and their employers be liable for a…
